# Supplementary material for: Population analysis of the Korean native duck using whole-genome sequencing data
Source: BMC Genomics. 2020 Aug 12;21:554. doi: 10.1186/s12864-020-06933-z (PMC7430827; doi:10.1186/s12864-020-06933-z)
Supplement: Supplementary file 1 — Additional file 1: Table S1. Phenotypic information of 15 duck breeds. [file 12864_2020_6933_MOESM1_ESM.xlsx]

## Sheet: Sheet1
Additional file 1: Table S1. Phenotypic information of 15 duck breeds.
Breed	Characteristics	Publication
Korean native duck	- General purpose type - Large body size. The weight of the adalt male duck ranges from 3.2-3.5 kg, while the femail duck weighs from 2.8-3.1 kg. - Both male and female have glossy brown feathers and the male duck has dark green head. - The female ducks begins laying eggs at 22 weeks, and produces 210-230 eggs per year. The average weight of eggs is 80 g.	-
Pekin duck	- Meat type. - Both male and female ducklings have a fully covered with golden feathers and become entirely white in adulthood. - Large body size. Adult duck weighs approximately 4.5 kg. Pekin duck attain maturity early and lay eggs at 165 - 170 days and each duck producing approximately 220-240 eggs per year.	Zhou, et al.
Mallard (wild duck, Anas platyrhynchos)	- Wild type. - Small body size. the adult male duck weighs ranges from 720 to 1580 g. - The male mallard has a glossy bottle green head and curled drake feathers, and the other part s are mostly gray. The females are predominantly mottled with dark brown feathers. - Flying and migration. It maintains characteristics such as flying and autumn migration.	Zhou, et al.
Shoxing duck	- Laying type. - The body feathers of the male are dark brown body with a glossy bottle green head while those of the female are brown speckled plumage. - Moderate body size. The Ji’an red duck weights 1200-1400 g after maturing. The male duck is heavier than the female duck. - Excellent egg laying performance. These ducks grow at a fast rate and lay eggs at 104 days of age. - This breed produces…	Zhou, et al.
Gaoyou duck	- General purpose type. - Fast growth. This breeds have good growth performance which reaches 2.5 kg at only 2 months of age. - Large body size. The weight of the adult male duck is 3000-4000 g, while the fematle weighs 2.3 t o 3kg - Most ducks become mature and lay eggs at approximately 180-200 days of age. The number of eggs produced per year is 170.	Zhou, et al.
Ji'an red duck	- General purpose type. - Male ducks are light red and the females are pale brown. - The body size is moderate. Adult duck weighs 1700-1900 g. - Slow maturing type with a high deposition of lean meat and high meat quality. It produces an average of 260 eggs each year.	Zhou, et al.
Youxian sheldrake	- Laying type. - The male ducks have similar appearance to the mallard. The female ducks have light colored, brown speckled plumage. - The weight of adult ducks is 1100-1300 g and the body is well proportioned, long and narrow. - Good laying performance. Starts laying eggs at approximately 100 days of age, with a total number of eggs per year ranging from 230-260.	Zhou, et al.
Mawang duck	- Laying type. - The male ducks are dark brown with a glossy bottle green head. The females have mainly brown speckled plumage. - Relatively larger in egg types. Adults are 1800-2000 g. - Superior laying performance. The average age of producing the first egg is approximately 110 days and it produces more than 260 eggs annually.	Zhou, et al.
Longsheng Cui-duck	- Meat type. - This breed have glossy black feathers and the male duck has a malachite green head. - Adult ducks weigh from 1800-2000 g, and these ducks are larger than most egg types. - It begins laying eggs at an average 170-190 days of age and produces approximately 180 eggs per year. The eggshell is blue in general.	Zhou, et al.
Sansui duck	- Laying type. - The appearance of the male is dark brown with a bottle green head. The female have mainly dark brown speckled plumage. - Small body size suited for shipping. The body weight of adult ducks is 1400-1700 g. - Superior egg production. Sansui ducks can produce 240 eggs per year, and the average age of laying the first egg is approximately 130 days.	Zhou, et al.
Jinding duck	- Laying type. - The male ducks are brown with a dark green head. The females have mainly black speckled plumage. - The weight of the adult duck is between 1600 and 1900 g and female ducks ar large than males. - Early maturing type. Most ducks lay eggs from 139 days of age and produce approximately 288 eggs at 500 days.	Zhou, et al.
Liancheng white duck	- Laying type. - Both of the male and female ducks have mainly white, while the beak, shank and claws are black. - Small body size. Both males and females weigh 1300-1500 g when mature. - Outstanding egg laying performance. Liancheng white ducks can produce nearly 280 eggs per year and the eggs weigh 70 g.	Zhou, et al.
Putian black duck	- Laying type. - The appearance of this breed is black plumage on the whole body and it is unique among indigenous breed. - The weight of the adult male and female is 1300-1600 g. The eggs of this breed are slightly heavier than those of most other laying breeds. - These ducks produce approximately 300 eggs at 500 days. A blue eggshell is one of the hereditary characteristics of this breed. The e…	Zhou, et al.
Shan sheldrake	- Laying type. - The male ducks have a shiny green head and taupe brown feathers from back to waist. Females have mainly brown or light brown speckled plumage. - Small body size. The adult duck weighs approximately 1500 g. - Excellent egg laying performance. It can produce nearly 300 eggs at 500 days of age. Fit for grazing in terraced field s because of its small body size and good run ning and …	Zhou, et al.
Taiwan sheldrake	- Laying type. - The adult male duck weighs 1200-1500 g while thefemale duck weighs 1000-1200 g. - The male mallard has dark gray chest feathers and thos on toher pars are white or gray. The females have light brown feathers. - Taiwan sheldrake produces approximately 250 eggs annually.	Zhou, et al.
