# Supplementary material for: Population analysis of the Korean native duck using whole-genome sequencing data
Source: BMC Genomics. 2020 Aug 12;21:554. doi: 10.1186/s12864-020-06933-z (PMC7430827; doi:10.1186/s12864-020-06933-z)
Supplement: Supplementary file 2 — Additional file 2: Table S2. Read mapping, coverage statistics and SRA accession number of 123 duck individuals. [file 12864_2020_6933_MOESM2_ESM.xlsx]

## Sheet: Mapping rate & coverage
	Additional file 2: Table S2. Read mapping, coverage statistics and SRA accession number of 123 duck individuals
	ID	Total_read	Mapped_read	Mapped_read_rate	Paired-mapped_read	Paired-mapped_read_rate	A_fold	SRA accession number
	KD1	239313873	220569769	0.921676	218900198	0.992431	29.92	-
	KD2	224943551	203136966	0.903058	199131352	0.980281	22.99	-
	KD3	185597505	171805172	0.925687	170541206	0.992643	23.38	-
	KD4	262783891	243608647	0.92703	241548314	0.991542	31.94	-
	KD5	204014795	185889678	0.911158	184357320	0.991757	25.11	-
	KD6	253761027	228188347	0.899225	223700738	0.980334	24.54	-
	KD7	245945091	218152377	0.886996	215124368	0.98612	27.11	-
	KD8	186609112	166961752	0.894714	164331545	0.984247	20.28	-
	KD9	170062501	157047809	0.923471	155846873	0.992353	21.35	-
	KD10	224733186	205076175	0.912532	203094148	0.990335	27.03	-
	KD11	355292382	322023013	0.906361	319168892	0.991137	41.7	-
	KD12	207271808	193694643	0.934496	189637855	0.979056	19.84	-
	KD13	198978416	185603542	0.932782	181615766	0.978515	18.11	-
	KD14	330106563	297433935	0.901024	294660906	0.990677	38.22	-
	KD15	209177177	192177437	0.91873	189245741	0.984745	23.52	-
	KD16	266200078	245974159	0.92402	240664987	0.978416	26.55	-
	KD17	271542561	252374139	0.929409	247256396	0.979722	26.47	-
	KD18	214975120	193078261	0.898142	188706213	0.977356	20.29	-
	KD19	212510863	193381545	0.909984	191724879	0.991433	25.7	-
	KD20	210934766	195831927	0.9284	191506601	0.977913	20.42	-
	MD1	63196410	57835796	0.915175	57476244	0.993783	7.35	SRR7091425
	MD2	70530924	65400914	0.927266	64968371	0.993386	8.18	SRR7091470
	MD3	65840168	61122361	0.928345	60709260	0.993241	7.65	SRR7091476
	MD4	71900091	67534177	0.939278	67086515	0.993371	8.42	SRR7091445
	MD5	79224558	73734370	0.930701	73260558	0.993574	9.35	SRR7091464
	MD6	74996845	69734557	0.929833	69275162	0.993412	8.74	SRR7091463
	MD7	74710329	69587370	0.931429	69018752	0.991829	8.74	SRR7091466
	MD8	59609874	54845020	0.920066	54507526	0.993846	6.95	SRR7091465
	MD9	67655585	62668879	0.926293	62250083	0.993317	7.79	SRR7091426
	MD10	68725024	63825135	0.928703	63388081	0.993152	7.93	SRR7091424
	MD11	73005912	68978379	0.944833	68545104	0.993719	8.71	SRR7091423
	MD12	70500007	65323558	0.926575	64881923	0.993239	8.2	SRR7091430
	MD13	82667881	78110819	0.944875	77628799	0.993829	9.85	SRR7091429
	MD14	78854849	72534289	0.919846	72042120	0.993215	9.1	SRR7091428
	MD15	68777887	64329212	0.935318	63890252	0.993176	7.97	SRR7091427
	MD16	68285687	64414395	0.943307	64010965	0.993737	8.1	SRR7091422
	MD17	74613598	69015866	0.924977	68568719	0.993521	8.67	SRR7091421
	MD18	69285608	64305364	0.92812	63861363	0.993095	7.9	SRR7091469
	MD19	69494585	64615148	0.929787	64189060	0.993406	7.97	SRR7091459
	MD20	76225951	71883513	0.943032	71434703	0.993756	9	SRR7091467
	MD21	57282466	51969720	0.907254	51637676	0.993611	6.56	SRR7091458
	MD22	75888882	71161729	0.93771	70712039	0.993681	9.02	SRR7091468
	MD23	76580475	71950463	0.939541	71495432	0.993676	9.02	SRR7091473
	MD24	78430388	73965865	0.943077	73464328	0.993219	9.33	SRR7091457
	MD25	77569913	72091536	0.929375	71636711	0.993691	9	SRR7091474
	MD26	69976845	65367456	0.93413	64935740	0.993396	8.09	SRR7091471
	MD27	60416082	56191585	0.930077	55802666	0.993079	6.93	SRR7091472
	MD28	74443102	70510920	0.947179	70048337	0.99344	8.75	SRR7091475
	MD29	81115164	74413783	0.917384	73917438	0.99333	9.4	SRR7091444
	MD30	73470600	68584930	0.933502	68145526	0.993593	8.57	SRR7091438
	MD31	72437532	67420433	0.930739	66972154	0.993351	8.41	SRR7091437
	MD32	74397130	69455197	0.933574	68990685	0.993312	8.63	SRR7091440
	MD33	83660349	78712552	0.940859	78211303	0.993632	9.92	SRR7091460
	MD34	81807555	76933054	0.940415	76445769	0.993666	9.77	SRR7091439
	MD35	73989164	68801018	0.92988	68334133	0.993214	8.59	SRR7091442
	MD36	73609239	68843191	0.935252	68383430	0.993322	8.6	SRR7091441
	MD37	69537773	65199751	0.937616	64759237	0.993244	8.11	SRR7091443
	PK1	59817319	56241004	0.940213	55865488	0.993323	7.73	SRR7091492
	PK2	44676542	40029631	0.895988	39690707	0.991533	5.4	SRR7091491
	PK3	70810851	66046282	0.932714	65547095	0.992442	8.99	SRR7091488
	PK4	64040072	59071121	0.922409	58614222	0.992265	8.07	SRR7091487
	PK5	59689567	53913942	0.903239	53484787	0.99204	7.3	SRR7091417
	PK6	49974499	44539174	0.891238	44159259	0.99147	6.04	SRR7091418
	PK7	56728135	51597863	0.909564	51183341	0.991966	6.97	SRR7091419
	PK8	59877957	56023613	0.93563	55644847	0.993239	7.74	SRR7091420
	PK9	42804438	37576952	0.877875	37252226	0.991358	5.04	SRR7091413
	PK10	57858652	51560415	0.891144	51126320	0.991581	6.99	SRR7091414
	PK11	78471374	73687680	0.939039	73207052	0.993477	10.11	SRR7091415
	PK12	69107794	63703239	0.921795	63252325	0.992922	8.74	SRR7091416
	PK13	94481419	88421358	0.93586	87743252	0.992331	12.09	SRR7091411
	PK14	97895097	91128295	0.930877	90477150	0.992855	12.45	SRR7091412
	PK15	82636449	77025817	0.932105	76444869	0.992458	10.5	SRR7091500
	PK16	81838035	76892015	0.939563	76337916	0.992794	10.57	SRR7091499
	PK17	66970162	62451938	0.932534	61969455	0.992274	8.54	SRR7091498
	PK18	77052379	71889418	0.932994	71315150	0.992012	9.81	SRR7091497
	PK19	63434608	59527372	0.938405	59022525	0.991519	8.11	SRR7091504
	PK20	71338433	66913490	0.937973	66383544	0.99208	9.18	SRR7091503
	PK21	90257224	83247395	0.922335	82573085	0.9919	11.43	SRR7091502
	PK22	108315874	101160554	0.93394	100400283	0.992485	13.82	SRR7091501
	PK23	79030720	73121402	0.925228	72586142	0.99268	10.04	SRR7091506
	PK24	87192842	81068587	0.929762	80482979	0.992776	11.13	SRR7091505
	PK25	81808264	76696379	0.937514	76195796	0.993473	10.52	SRR7091433
	PK26	82800402	77879973	0.940575	77358012	0.993298	10.73	SRR7091434
	PK27	83108906	77706324	0.934994	77196047	0.993433	10.65	SRR7091431
	PK28	95394001	89230634	0.93539	88651964	0.993515	12.28	SRR7091432
	PK29	81376644	75765056	0.931042	75254432	0.99326	10.34	SRR7091435
	PK30	80520911	75000742	0.931444	74501367	0.993342	10.26	SRR7091436
	LS1	69605468	64205904	0.922426	63776815	0.993317	8.7	SRR7091452
	LS2	78037665	71647402	0.918113	71217386	0.993998	9.73	SRR7091451
	LS3	83102721	77115540	0.927954	76612692	0.993479	10.52	SRR7091450
	JD1	57382266	52647865	0.917494	52233967	0.992138	7.11	SRR7091483
	JD2	72696447	67939646	0.934566	67424755	0.992421	9.22	SRR7091484
	JD3	74751544	69795270	0.933697	69412653	0.994518	9.58	SRR7091485
	SX1	73512299	67689894	0.920797	67263833	0.993706	9.24	SRR7091510
	SX2	72637262	66282288	0.912511	65839804	0.993324	9.01	SRR7091507
	SX3	81570406	75731911	0.928424	75307955	0.994402	10.35	SRR7091508
	YX1	70829726	65308497	0.922049	64900317	0.99375	8.91	SRR7091495
	YX2	74313168	69068851	0.92943	68638710	0.993772	9.36	SRR7091490
	YX3	120110459	111902324	0.931662	111320705	0.994802	15.24	SRR7091489
	MW1	71184103	65571122	0.921148	65171278	0.993902	8.9	SRR7091449
	MW2	81739714	75195704	0.919941	74780774	0.994482	10.26	SRR7091448
	MW3	79212780	73538557	0.928367	73105986	0.994118	10.07	SRR7091447
	SS1	66424424	61347158	0.923563	60926684	0.993146	8.38	SRR7091511
	SS2	76350787	70461645	0.922867	70001011	0.993463	9.56	SRR7091512
	SS3	92025501	85318048	0.927113	84848212	0.994493	11.6	SRR7091509
	PT1	77068734	71248282	0.924477	70855050	0.994481	9.68	SRR7091456
	PT2	73997140	68030855	0.919371	67647913	0.994371	9.27	SRR7091455
	PT3	106959216	98920316	0.924841	98291039	0.993639	13.43	SRR7091515
	LC1	77425008	71450971	0.922841	71025376	0.994044	9.78	SRR7091486
	LC2	64958044	59968842	0.923193	59583554	0.993575	8.18	SRR7091454
	LC3	110877690	103393501	0.9325	102843095	0.994677	14.17	SRR7091453
	TW1	76593968	70692439	0.92295	70216233	0.993264	9.64	SRR7091494
	TW2	80496943	73926920	0.918382	73453501	0.993596	10.06	SRR7091493
	TW3	88625786	81951263	0.924689	81412334	0.993424	11.18	SRR7091496
	SM1	69462647	64526727	0.928941	64147451	0.994122	8.79	SRR7091516
	SM2	88286270	81614546	0.924431	81146010	0.994259	11.07	SRR7091513
	SM3	61231049	56903632	0.929326	56585557	0.99441	7.78	SRR7091514
	GY1	77518682	70935775	0.91508	70478569	0.993555	9.7	SRR7091480
	GY2	69591253	63394555	0.910956	63017087	0.994046	8.62	SRR7091481
	GY3	93334601	86294142	0.924568	85849230	0.994844	11.84	SRR7091482
	JA1	93234107	86526041	0.928051	86046288	0.994455	11.82	SRR7091477
	JA2	63192209	58656152	0.928218	58310665	0.99411	8	SRR7091478
	JA3	103697313	97189400	0.937241	96654855	0.9945	13.36	SRR7091479
	Muscovy duck1	104810702	97191955	0.927309	96559652	0.921277	8.75	SRR6300650
	Muscovy duck2	104320080	96772046	0.927645	96146371	0.921648	8.71	SRR6300654
	Muscovy duck3	89409835	80108179	0.895966	78416805	0.877049	6.26	SRR6300655
	Muscovy duck4	88369659	79201030	0.896247	77534728	0.877391	6.18	SRR6300656
