# Supplementary material for: Population analysis of the Korean native duck using whole-genome sequencing data
Source: BMC Genomics. 2020 Aug 12;21:554. doi: 10.1186/s12864-020-06933-z (PMC7430827; doi:10.1186/s12864-020-06933-z)
Supplement: Supplementary file 3 — Additional file 3: Table S3. Functional categories of annotated SNPs of 15 duck breeds. [file 12864_2020_6933_MOESM3_ESM.xlsx]

## Sheet: Sheet1
	Additional file 3: Table S3. Functional categories of annotated SNPs of 15 duck breeds
		Type	KD	MD	PK	LS	JD	LC	MW	PT	SM	SS	SX	TW	YX	JA	GY
	Exon	synonymous_variant	507506	861481	452381	319197	273801	290677	354706	352905	322826	356848	337776	303148	346176	328309	334661
		missense_variant	227512	374106	196997	132095	112420	122654	145154	148476	134476	146709	139641	129062	146367	135215	139753
		initiator_codon_variant	56	65	44	35	20	34	47	44	34	33	43	35	41	32	32
		start_lost	550	758	468	327	282	303	371	368	359	382	365	314	356	358	341
		stop_gained	2314	3370	1987	1153	1011	1151	1319	1373	1202	1297	1244	1167	1263	1212	1281
		stop_lost	175	263	154	111	90	122	132	124	140	141	117	126	144	122	116
		stop_retained_variant	222	387	205	120	132	125	124	168	159	152	144	130	155	150	191
		non_coding_transcript_exon_variant	808356	1484071	756374	506149	475033	461880	564100	560590	523746	553223	543138	478892	562027	526952	523228
		non_coding_transcript_variant	94	90	71	66	40	46	62	29	68	66	57	60	61	45	50
	Splice site	splice_acceptor_variant	1291	2690	1169	596	580	644	740	757	656	713	746	630	724	731	745
		splice_donor_variant	1567	3156	1472	1025	916	1030	1004	1083	986	1073	1043	854	1057	1003	1057
		splice_region_variant	111975	196033	103057	69729	62263	62961	76885	77051	71119	75756	75155	65731	75737	73084	72506
	Intron	intragenic_variant	1718985	3267954	1624799	1058758	1018091	972574	1193338	1178125	1101959	1179360	1152383	1009841	1181208	1124923	1100032
		intron_variant	38364882	72583208	36472948	23883420	22684599	21874347	26630590	26595534	24579409	26524490	26015777	22690474	26602755	25156662	24711975
	UTR	3_prime_UTR_variant	843437	1560013	786563	515898	477054	466977	576934	581443	531395	574043	562673	491556	575413	535805	533906
		5_prime_UTR_premature_start_codon_gain_variant	44552	72665	37684	26172	21970	23895	29928	29696	27265	29649	28746	24791	29258	27534	28293
		5_prime_UTR_variant	250702	375409	204841	150865	120602	135473	168787	169497	155372	166202	163836	144195	167336	156689	160539
	Intergenic	downstream_gene_variant	5276086	8746180	4803532	3275538	2917051	2960685	3624562	3629423	3348278	3596080	3532546	3097747	3601300	3382557	3404912
		intergenic_region	5469184	10177308	5135099	3330623	3127806	3049147	3702692	3722533	3448715	3690539	3635782	3179356	3681057	3504157	3458370
		upstream_gene_variant	5407876	8762924	4845977	3335121	2939859	3038304	3685417	3706608	3422522	3678619	3607182	3178911	3674157	3455919	3489698
