# Supplementary material for: Population analysis of the Korean native duck using whole-genome sequencing data
Source: BMC Genomics. 2020 Aug 12;21:554. doi: 10.1186/s12864-020-06933-z (PMC7430827; doi:10.1186/s12864-020-06933-z)
Supplement: Supplementary file 4 — Additional file 4: Table S4. A list of 3062 genes containing locus where only KD had non-synonymous SNPs compared to other duck breeds. [file 12864_2020_6933_MOESM4_ESM.xlsx]

## Sheet: Sheet1
Additional file 4: Table S4. A list of 3,062 genes containing locus where only KD had non-synonymous SNPs compared to other duck breeds
A2M
AAAS
AATF
ABCA12
ABCA13
ABCA4
ABCA7
ABCB1
ABCB11
ABCB7
ABCD3
ABCF3
ABHD11
ABHD15
ABHD8
ABI1
ABRACL
ACACA
ACBD4
ACBD6
ACMSD
ACOT11
ACOX3
ACSBG1
ACSF3
ACSL4
ACSS3
ACTR6
ACVR1
ADAM23
ADAMTS14
ADAMTS2
ADAMTS20
ADAMTS7
ADAMTS8
ADAMTSL5
ADAP2
ADAR
ADCK2
ADCY1
ADCY2
ADCY3
ADCY9
ADGB
ADGRA2
ADGRG4
ADGRG7
ADIPOR2
ADRA2A
ADSS
AES
AFAP1L2
AFTPH
AGBL3
AGBL5
AGL
AGPS
AGRN
AGXT
AHCTF1
AHCY
AHI1
AIFM2
AJAP1
AJM1
AKAP7
AKAP9
AKR1D1
ALAD
ALDH4A1
ALG11
ALG13
ALG3
ALG5
ALG8
ALG9
ALKBH4
ALMS1
ALPK3
ALPL
ALS2
ALX3
AMDHD1
AMER1
AMER3
AMIGO1
AMIGO2
AMZ1
ANAPC1
ANGEL1
ANGEL2
ANGPT4
ANGPTL1
ANGPTL4
ANGPTL5
ANK1
ANK2
ANK3
ANKDD1A
ANKFN1
ANKRD11
ANKRD12
ANKRD13B
ANKRD16
ANKRD49
ANKRD60
ANKRD61
ANKS1B
ANKS3
ANO4
ANO6
ANO8
ANTXRL
ANXA13
ANXA7
AOC2
AP4E1
AP5M1
APAF1
APBA3
APC2
APLP2
APOB
AQP11
AQP8
AQR
ARAP2
ARFRP1
ARHGAP11A
ARHGAP19
ARHGAP23
ARHGAP29
ARHGAP32
ARHGAP39
ARHGAP45
ARHGAP6
ARHGAP9
ARHGEF10L
ARHGEF16
ARHGEF17
ARHGEF18
ARHGEF4
ARHGEF5
ARHGEF9
ARID2
ARL6IP4
ARMC1
ARMC12
ARMH1
ARPC1B
ARPC2
ARPC5L
ARRB1
ART4
AS3MT
ASAP2
ASB15
ASB18
ASCC3
ASMT
ASMTL
ASS1
ASTN2
ASXL1
ASXL2
ASZ1
ATAD2
ATAD2B
ATAD5
ATF6
ATF7
ATF7IP
ATL2
ATM
ATN1
ATP10D
ATP11B
ATP11C
ATP12A
ATP13A1
ATP13A2
ATP2A3
ATP5F1B
ATP5MD
ATP5PD
ATP6AP1
ATP7B
ATRN
ATRNL1
ATXN7L2
AVEN
B3GALT6
B3GNT4
B3GNT9
B4GALNT4
BABAM1
BACH2
BAG4
BANK1
BBS10
BBS12
BBS7
BCAN
BCAR1
BCL2L1
BCLAF3
BCOR
BCORL1
BCR
BEST3
BEST4
BHLHA9
BHLHE41
BIN2
BLK
BLMH
BMP1
BMP2
BMP5
BMS1
BMX
BOC
BOP1
BPHL
BPI
BPIFB2
BPIFB6
BPTF
BRAT1
BRCA1
BRCA2
BRD4
BRD7
BRF2
BRINP1
BRPF3
BSN
BTBD18
BTBD19
BTBD7
BTD
BTRC
BUB1
BVES
BZW1
C10HXorf65
C15H16orf71
C15H16orf96
C15H7orf26
C18H9orf16
C1D
C1H11orf97
C1H12orf57
C1H22orf23
C1H2orf49
C1QA
C1QC
C1QL3
C1QTNF5
C20H17orf97
C20H19orf24
C20H19orf44
C21H20orf204
C21H20orf96
C22H1orf174
C24H1orf109
C25H11orf53
C27H1orf116
C28H17orf113
C2CD3
C2CD4C
C2H10orf67
C2H6orf62
C2H7orf31
C3H6orf118
C3H6orf163
C4H4orf19
C4H4orf50
C4H4orf54
C5H11orf91
C6H10orf71
C6H10orf90
C7H11orf16
C7H2orf66
C8H1orf112
C8H1orf146
C8H1orf226
CA10
CA12
CABCOCO1
CABLES2
CACNA1G
CACNA1H
CACNA1I
CACNA1S
CACTIN
CADM1
CADPS
CALB2
CALHM3
CALR3
CAMK1
CAMKMT
CAMSAP1
CAPN11
CAPZA2
CARD19
CARD9
CARMIL2
CARTPT
CASC1
CASK
CASKIN1
CASKIN2
CATIP
CAVIN4
CBARP
CBFA2T3
CBLN2
CCDC103
CCDC13
CCDC149
CCDC158
CCDC174
CCDC177
CCDC18
CCDC187
CCDC198
CCDC27
CCDC32
CCDC33
CCDC39
CCDC47
CCDC69
CCDC71
CCDC73
CCDC77
CCDC78
CCDC81
CCDC83
CCDC84
CCDC85A
CCDC88A
CCDC88C
CCDC92B
CCDC96
CCN2
CCND3
CCNE2
CCNT1
CCP110
CCPG1
CCR10
CCSER1
CCT4
CD109
CD164L2
CD2
CD276
CD320
CD36
CD40
CD47
CD5
CD6
CD74
CD80
CD93
CDAN1
CDCA3
CDCA4
CDCA7L
CDCP1
CDH17
CDH22
CDH23
CDH3
CDH5
CDH8
CDHR1
CDHR2
CDHR3
CDK3
CDK5RAP1
CDK5RAP2
CDKL2
CDR2
CELSR1
CEMIP
CENPC
CEP126
CEP135
CEP152
CEP164
CEP170B
CEP192
CEP295
CEP350
CEP68
CEP76
CEP83
CEP85
CEP85L
CERCAM
CFAP100
CFAP206
CFAP221
CFAP300
CFAP36
CFAP44
CFAP54
CFAP61
CFAP70
CFAP73
CFDP1
CFI
CGN
CHAF1A
CHD1L
CHD2
CHD6
CHD9
CHEK1
CHGB
CHORDC1
CHPT1
CHRNA1
CHRNA2
CHRNA5
CHRNG
CHST1
CHST14
CHST2
CHTF18
CIDEC
CILP2
CITED2
CKB
CLDN18
CLGN
CLHC1
CLK3
CLMN
CLRN3
CLTC
CLUH
CMC1
CMTR2
CNBP
CNGA1
CNGA4
CNGB1
CNKSR1
CNKSR2
CNNM2
CNOT11
CNPPD1
CNTN2
CNTN5
CNTNAP1
CNTNAP2
CNTRL
COASY
COBLL1
COG5
COIL
COL11A1
COL12A1
COL17A1
COL18A1
COL20A1
COL21A1
COL26A1
COL27A1
COL28A1
COL4A2
COL5A1
COL5A2
COL6A6
COL7A1
COL9A2
COL9A3
COLCA2
COMTD1
COPG1
COQ2
COQ7
COQ9
CORO6
CPAMD8
CPB2
CPEB2
CPNE5
CPS1
CPSF2
CPXM2
CRACR2B
CRAT
CRB1
CRB2
CREB3L1
CREB3L2
CRELD2
CROCC
CRY2
CRYBG1
CRYBG2
CRYM
CSF1
CSMD2
CSMD3
CSPG4
CSPG5
CSRNP1
CTBP2
CTBS
CTPS2
CTU2
CUBN
CUL3
CUL4A
CUTC
CWF19L2
CXXC4
DACH1
DACT2
DAGLB
DAPK3
DAZL
DBF4B
DBH
DBN1
DCAF17
DCAF4
DCHS1
DCLRE1A
DCP1A
DCPS
DCTN1
DCTN2
DCTN4
DCUN1D2
DCUN1D4
DCXR
DDB2
DDHD1
DDIT3
DDX28
DDX42
DDX43
DDX47
DDX51
DECR2
DEGS2
DENND2C
DENND3
DEPDC1
DFFB
DGKZ
DHCR7
DHRS7B
DHRSX
DHTKD1
DHX32
DIDO1
DIPK1C
DIPK2A
DIRAS3
DIS3L2
DLGAP1
DLGAP5
DLK2
DMBT1
DMC1
DMD
DMXL2
DNAAF2
DNAAF4
DNAAF5
DNAH10
DNAH12
DNAH14
DNAH3
DNAH7
DNAH9
DNAJA3
DNAJB13
DNAJC27
DNAJC28
DNASE1L3
DNM1
DNTTIP2
DOCK11
DOHH
DPEP1
DPM2
DPYSL3
DRC1
DSCAM
DSN1
DTNA
DTWD1
DTX1
DTX4
DUSP12
DUSP27
DUSP28
DUSP5
DYNC1LI1
DYSF
DZIP1
E2F1
E2F3
E2F6
E2F7
E4F1
EAF2
ECD
ECEL1
ECM1
ECSCR
EDAR
EEA1
EEF1A1
EEF1A2
EEF1AKNMT
EEF2
EFCAB1
EFCAB3
EFHB
EFHC2
EFL1
EFNA2
EFR3B
EGFL6
EGLN1
EGR4
EHMT1
EIF2AK1
EIF3B
EIF4G2
ELF2
ELFN1
ELFN2
ELMO3
ELMOD3
ELN
ELP2
EMC1
EMC6
EMC7
EMCN
EME1
EMP2
ENDOG
ENO1
ENPEP
ENPP1
ENTPD3
ENTPD7
EOMES
EP300
EPB41
EPB41L2
EPB41L3
EPHA2
EPHA8
EPHX2
EPN3
EPS8L3
ERAL1
ERC1
ERCC6
ERI2
ERICH3
ERMARD
ERN1
ERN2
ERP27
ESCO1
ESF1
ESPN
ESPNL
ETAA1
ETFA
ETV1
EVC
EVC2
EVI5
EVI5L
EVPL
EXOC2
EXOC8
EXOSC10
F3
FA2H
FADD
FAM120B
FAM124A
FAM149B1
FAM160A1
FAM160A2
FAM161A
FAM161B
FAM166A
FAM169B
FAM171A1
FAM171A2
FAM173A
FAM181A
FAM193A
FAM193B
FAM206A
FAM208A
FAM208B
FAM20C
FAM210B
FAM214A
FAM219B
FAM222B
FAM227B
FAM228B
FAM234A
FAM241A
FAM49B
FAM71D
FAN1
FANCB
FANCD2
FANCE
FANCF
FAP
FASTKD2
FAT2
FAT3
FAT4
FATE1
FBF1
FBH1
FBLN7
FBXL12
FBXL13
FBXL7
FBXO41
FBXO43
FBXW8
FCF1
FCHSD1
FER1L5
FERD3L
FGA
FGD5
FGF22
FGFR2
FGFR4
FHDC1
FIBCD1
FIBIN
FIGNL2
FILIP1L
FITM2
FKBP1A
FKBP1B
FKBP3
FKBP5
FKBP8
FLII
FLNB
FLVCR2
FMC1
FMN1
FMN2
FN1
FNDC1
FNDC3A
FOS
FOXA2
FOXI3
FOXK2
FOXL1
FOXN3
FOXRED1
FOXRED2
FOXS1
FPGT
FRAS1
FREM2
FRMD5
FRRS1
FRS3
FRY
FSTL3
FSTL4
FSTL5
FTO
FUK
FURIN
FUT4
FUT8
FXYD2
FXYD6
FZD1
FZD3
FZR1
GAB2
GABPB2
GABRA6
GABRB1
GAL3ST1
GALNS
GALNT1
GALNT11
GALNT5
GALNTL6
GALR2
GANC
GAREM2
GART
GAS2L1
GAS2L2
GAS2L3
GAS8
GASK1A
GATA5
GATB
GBE1
GC
GCM1
GCN1
GCNT2
GDAP2
GDF6
GDPGP1
GEMIN4
GEMIN5
GEMIN6
GEMIN8
GEN1
GFAP
GFRAL
GGNBP2
GHDC
GIPC3
GIT1
GJA10
GJB1
GJD2
GJE1
GLB1L
GLB1L2
GLG1
GLI2
GLRA3
GLRA4
GLS
GLYCTK
GM2A
GMEB2
GMIP
GNB1L
GNL2
GNL3
GORASP1
GP1BA
GPATCH4
GPATCH8
GPBP1L1
GPC1
GPC5
GPHB5
GPHN
GPR149
GPR15
GPR153
GPR157
GPR162
GPR182
GPR61
GPR75
GPRIN3
GRB7
GREB1
GRIA2
GRIFIN
GRIK2
GRIK3
GRIN2C
GRIN3B
GRIP1
GRM2
GRM4
GRM7
GSDMA
GSDME
GSE1
GSG1
GSK3B
GSTCD
GTF2I
GTPBP3
GTPBP6
GTPBP8
GTSE1
GUF1
GVQW3
GXYLT1
GZF1
H6PD
HADHA
HADHB
HAPLN2
HAPLN4
HAT1
HAX1
HBP1
HDAC7
HDAC8
HDAC9
HDHD3
HEATR1
HEATR3
HEATR5A
HECW1
HEG1
HELQ
HELT
HEPACAM2
HEPHL1
HEY2
HFM1
HGH1
HGSNAT
HHAT
HHIP
HHLA2
HIC1
HINFP
HIP1R
HIVEP1
HK3
HLCS
HLF
HM13
HMCN2
HMGCLL1
HMGCS2
HMGN3
HNF1B
HNRNPA0
HOOK1
HOXA4
HOXD9
HPS6
HRG
HRH2
HRH4
HS1BP3
HS3ST6
HS6ST3
HSF2
HSP90AA1
HSPA2
HSPA4
HSPB7
HSPB8
HTATIP2
HTR5A
HTRA3
HTT
HYAL1
HYDIN
HYKK
IBA57
IDO2
IFT172
IFT57
IGDCC3
IGF2R
IGFALS
IGFN1
IGHMBP2
IGSF21
IKZF2
IKZF4
IL12A
IL12RB1
IL12RB2
IL15RA
IL17B
IL17C
IL17D
IL17RA
IL18R1
IL1R2
IL1RAP
IL1RL1
IL20RA
IL23R
IL2RB
IL2RG
IL6R
ILKAP
IMPG1
ING2
INHBA
INKA1
INPP5F
INPP5J
INSYN1
INSYN2
INTS1
INTS8
IPO9
IQCA1
IQCE
IQCH
IQGAP3
IQUB
IRAK1BP1
IRAK4
IRF2BPL
IRS4
IRX2
IRX4
ISL2
ISLR2
ISYNA1
ITGA2B
ITGAE
ITGAV
ITGB4
ITGB8
ITGBL1
ITIH4
ITK
ITM2C
ITPKA
ITPR3
ITPRID2
ITPRIPL2
ITSN2
IYD
JAKMIP1
JCAD
JHY
KALRN
KANK3
KANK4
KANSL1L
KANSL2
KATNA1
KBTBD11
KBTBD12
KCNB1
KCNC1
KCNE5
KCNH8
KCNK13
KCNMA1
KCNMB4
KCNQ4
KCNQ5
KCNT1
KCTD1
KCTD14
KDM2B
KIAA0100
KIAA0232
KIAA0319
KIAA0556
KIAA0586
KIAA1107
KIAA1147
KIAA1324
KIAA1522
KIAA1614
KIAA1755
KIDINS220
KIF11
KIF12
KIF13A
KIF14
KIF17
KIF18A
KIF20B
KIF2B
KIF3C
KIF7
KIF9
KIRREL3
KIT
KL
KLB
KLF10
KLHDC10
KLHDC7A
KLHDC8B
KLHL17
KLHL18
KLHL3
KLHL30
KLHL33
KMT2A
KMT2C
KMT2E
KMT5A
KNOP1
KNSTRN
KPNA7
KRTCAP3
KSR1
KTI12
L2HGDH
L3MBTL3
LACTB2
LAMA1
LAMA2
LAMA3
LAMA4
LAMA5
LAMB1
LAMB2
LAMB3
LAMB4
LAMC3
LAMP1
LARP1B
LARP4
LAS1L
LATS1
LCA5L
LCOR
LCORL
LCP1
LCT
LDHD
LEKR1
LEMD2
LEMD3
LEPR
LETMD1
LEXM
LGI2
LGR4
LGR5
LHPP
LIG3
LIMA1
LIMCH1
LIMD1
LIME1
LLGL1
LMAN2
LMCD1
LMOD2
LMTK2
LMX1A
LOC101789635
LOC101789661
LOC101789699
LOC101789713
LOC101789739
LOC101789807
LOC101789899
LOC101789992
LOC101790017
LOC101790057
LOC101790071
LOC101790074
LOC101790138
LOC101790190
LOC101790204
LOC101790210
LOC101790225
LOC101790227
LOC101790273
LOC101790322
LOC101790341
LOC101790460
LOC101790497
LOC101790506
LOC101790516
LOC101790522
LOC101790581
LOC101790642
LOC101790651
LOC101790661
LOC101790674
LOC101790681
LOC101790762
LOC101790837
LOC101790909
LOC101790936
LOC101790937
LOC101790941
LOC101791057
LOC101791080
LOC101791127
LOC101791131
LOC101791132
LOC101791191
LOC101791202
LOC101791228
LOC101791302
LOC101791306
LOC101791401
LOC101791516
LOC101791564
LOC101791601
LOC101791646
LOC101791756
LOC101791758
LOC101791836
LOC101791850
LOC101791983
LOC101792066
LOC101792097
LOC101792124
LOC101792137
LOC101792171
LOC101792248
LOC101792417
LOC101792487
LOC101792635
LOC101792660
LOC101792718
LOC101792733
LOC101792736
LOC101792847
LOC101792920
LOC101792932
LOC101793031
LOC101793063
LOC101793135
LOC101793201
LOC101793233
LOC101793511
LOC101793578
LOC101793608
LOC101793615
LOC101793639
LOC101793684
LOC101793693
LOC101793727
LOC101793737
LOC101793739
LOC101793763
LOC101793832
LOC101793871
LOC101793891
LOC101793955
LOC101793957
LOC101794055
LOC101794100
LOC101794119
LOC101794121
LOC101794161
LOC101794197
LOC101794246
LOC101794304
LOC101794349
LOC101794359
LOC101794396
LOC101794462
LOC101794572
LOC101794644
LOC101794709
LOC101794764
LOC101794820
LOC101794869
LOC101794908
LOC101794959
LOC101794979
LOC101795032
LOC101795091
LOC101795149
LOC101795238
LOC101795309
LOC101795354
LOC101795539
LOC101795541
LOC101795559
LOC101795631
LOC101795692
LOC101795736
LOC101795745
LOC101795757
LOC101795770
LOC101795904
LOC101795933
LOC101795985
LOC101796096
LOC101796127
LOC101796142
LOC101796191
LOC101796222
LOC101796308
LOC101796328
LOC101796367
LOC101796387
LOC101796539
LOC101796567
LOC101796693
LOC101796694
LOC101796704
LOC101796710
LOC101796809
LOC101796903
LOC101796910
LOC101796952
LOC101797052
LOC101797129
LOC101797188
LOC101797191
LOC101797289
LOC101797323
LOC101797374
LOC101797490
LOC101797502
LOC101797638
LOC101797677
LOC101797716
LOC101797785
LOC101797788
LOC101797869
LOC101797911
LOC101798033
LOC101798040
LOC101798099
LOC101798100
LOC101798226
LOC101798238
LOC101798361
LOC101798455
LOC101798496
LOC101798586
LOC101798603
LOC101798642
LOC101798644
LOC101798651
LOC101798662
LOC101798815
LOC101798852
LOC101798918
LOC101799068
LOC101799125
LOC101799286
LOC101799321
LOC101799353
LOC101799466
LOC101799484
LOC101799506
LOC101799517
LOC101799519
LOC101799527
LOC101799537
LOC101799628
LOC101799683
LOC101799700
LOC101799709
LOC101799732
LOC101799763
LOC101799791
LOC101799820
LOC101799833
LOC101799857
LOC101799867
LOC101799932
LOC101800055
LOC101800187
LOC101800329
LOC101800394
LOC101800782
LOC101800841
LOC101800843
LOC101800860
LOC101800887
LOC101800907
LOC101800913
LOC101801128
LOC101801165
LOC101801176
LOC101801212
LOC101801254
LOC101801269
LOC101801282
LOC101801378
LOC101801483
LOC101801487
LOC101801641
LOC101801689
LOC101801690
LOC101801720
LOC101801747
LOC101801749
LOC101801768
LOC101801820
LOC101801831
LOC101801861
LOC101801872
LOC101801882
LOC101801919
LOC101801972
LOC101801987
LOC101802005
LOC101802027
LOC101802171
LOC101802190
LOC101802295
LOC101802378
LOC101802399
LOC101802453
LOC101802543
LOC101802605
LOC101802620
LOC101802673
LOC101802707
LOC101802711
LOC101802786
LOC101802866
LOC101802925
LOC101802937
LOC101802999
LOC101803001
LOC101803054
LOC101803177
LOC101803217
LOC101803290
LOC101803314
LOC101803316
LOC101803381
LOC101803393
LOC101803441
LOC101803471
LOC101803486
LOC101803570
LOC101803572
LOC101803622
LOC101803704
LOC101803713
LOC101803730
LOC101803767
LOC101803870
LOC101803902
LOC101803936
LOC101803956
LOC101803957
LOC101803962
LOC101803968
LOC101804009
LOC101804030
LOC101804141
LOC101804154
LOC101804221
LOC101804301
LOC101804322
LOC101804326
LOC101804334
LOC101804340
LOC101804425
LOC101804437
LOC101804446
LOC101804475
LOC101804496
LOC101804519
LOC101804634
LOC101804754
LOC101804794
LOC101804825
LOC101804833
LOC101804872
LOC101804914
LOC101804927
LOC101804959
LOC101805082
LOC101805090
LOC101805104
LOC101805107
LOC101805173
LOC101805185
LOC101805207
LOC101805233
LOC101805413
LOC101805421
LOC101805430
LOC101805447
LOC101805454
LOC106014292
LOC106014326
LOC106014422
LOC106014690
LOC106014738
LOC106014761
LOC106014985
LOC106015026
LOC106015506
LOC106015540
LOC106015769
LOC106015775
LOC106016036
LOC106016306
LOC106016586
LOC106016820
LOC106016943
LOC106017001
LOC106017043
LOC106017218
LOC106017580
LOC106017618
LOC106017690
LOC106017805
LOC106017999
LOC106018247
LOC106018720
LOC106018780
LOC106019181
LOC106019221
LOC106019222
LOC106019327
LOC106019329
LOC106019422
LOC106019526
LOC106019755
LOC106019894
LOC106020167
LOC106020238
LOC106020320
LOC106020452
LOC106020465
LOC106020517
LOC106020611
LOC110351189
LOC110351390
LOC110351392
LOC110351401
LOC110351418
LOC110351439
LOC110351448
LOC110351494
LOC110351637
LOC110351737
LOC110351774
LOC110351829
LOC110352261
LOC110352387
LOC110352917
LOC110353087
LOC110353098
LOC110353429
LOC110353512
LOC110353623
LOC110353789
LOC110353866
LOC110353895
LOC110353943
LOC110354175
LOC110354195
LOC110354391
LOC110354395
LOC110354562
LOC110354628
LOC110354662
LOC110354706
LOC110354777
LOC110354781
LOC110354783
LOC113839598
LOC113839624
LOC113839630
LOC113839659
LOC113839660
LOC113839663
LOC113839664
LOC113839716
LOC113839742
LOC113839778
LOC113839793
LOC113839799
LOC113839827
LOC113839836
LOC113839846
LOC113839861
LOC113839874
LOC113839875
LOC113839879
LOC113839880
LOC113839881
LOC113839882
LOC113839888
LOC113839890
LOC113839892
LOC113839917
LOC113839918
LOC113839920
LOC113839921
LOC113839922
LOC113839936
LOC113839940
LOC113839978
LOC113839979
LOC113839989
LOC113839998
LOC113840025
LOC113840029
LOC113840033
LOC113840045
LOC113840282
LOC113842317
LOC113842374
LOC113842386
LOC113842418
LOC113842426
LOC113842544
LOC113842548
LOC113842552
LOC113842556
LOC113842603
LOC113842650
LOC113842702
LOC113842714
LOC113842728
LOC113842822
LOC113842843
LOC113842903
LOC113842937
LOC113842939
LOC113842940
LOC113842947
LOC113842953
LOC113842957
LOC113842963
LOC113842965
LOC113842967
LOC113843028
LOC113843111
LOC113843179
LOC113843250
LOC113843263
LOC113843323
LOC113843330
LOC113843337
LOC113843338
LOC113843368
LOC113843423
LOC113843433
LOC113843439
LOC113843456
LOC113843457
LOC113843459
LOC113843460
LOC113843461
LOC113843465
LOC113843501
LOC113843502
LOC113843507
LOC113843513
LOC113843516
LOC113843518
LOC113843519
LOC113843520
LOC113843536
LOC113843545
LOC113843636
LOC113843727
LOC113843742
LOC113843744
LOC113843747
LOC113843749
LOC113843751
LOC113843774
LOC113843842
LOC113843852
LOC113843860
LOC113843891
LOC113843995
LOC113843999
LOC113844006
LOC113844117
LOC113844138
LOC113844143
LOC113844162
LOC113844165
LOC113844181
LOC113844207
LOC113844224
LOC113844309
LOC113844324
LOC113844360
LOC113844371
LOC113844434
LOC113844470
LOC113844471
LOC113844492
LOC113844739
LOC113844746
LOC113844749
LOC113844753
LOC113844755
LOC113844757
LOC113844821
LOC113844822
LOC113844846
LOC113844954
LOC113845018
LOC113845030
LOC113845075
LOC113845077
LOC113845083
LOC113845085
LOC113845089
LOC113845090
LOC113845142
LOC113845143
LOC113845144
LOC113845148
LOC113845153
LOC113845158
LOC113845189
LOC113845190
LOC113845256
LOC113845290
LOC113845291
LOC113845341
LOC113845350
LOC113845354
LOC113845360
LOC113845374
LOC113845378
LOC113845379
LOC113845380
LOC113845382
LOC113845386
LOC113845387
LOC113845392
LOC113845394
LOC113845395
LOC113845396
LOC113845397
LOC113845398
LOC113845400
LOC113845401
LOC113845402
LOC113845403
LOC113845404
LOC113845405
LOC113845407
LOC113845408
LOC113845409
LOC113845410
LOC113845425
LOC113845453
LOC113845487
LOC113845511
LOC113845523
LOC113845546
LOC113845549
LOC113845560
LOC113845562
LOC113845579
LOC113845583
LOC113845604
LOC113845626
LOC113845630
LOC113845656
LOC113845668
LOC113845669
LOC113845674
LOC113845682
LOC113845712
LOC113845716
LOC113845719
LOC113845720
LOC113845722
LOC113845729
LOC113845734
LOC113845748
LOC113845755
LOC113845767
LONP1
LONRF2
LPXN
LRFN5
LRG1
LRGUK
LRIF1
LRIG1
LRIG3
LRIT2
LRP1
LRP12
LRP2
LRP5
LRRC10
LRRC37B
LRRC40
LRRC59
LRRC66
LRRC74B
LRRCC1
LRRD1
LRRN4
LRWD1
LSM10
LSM11
LUZP1
LYSMD4
LYST
LYZ
LZTFL1
LZTR1
LZTS2
MAATS1
MAB21L4
MACC1
MACF1
MAD1L1
MADD
MAIP1
MAML1
MAML2
MAMLD1
MAN1B1
MAN2C1
MAP10
MAP1S
MAP2K1
MAP3K13
MAP3K19
MAP3K5
MAP3K6
MAP4
MAP7D1
MAPK8IP1
MAPKAPK2
MAPKBP1
MARF1
MARS
MASP1
MAST2
MASTL
MAT2B
MATN1
MATN3
MBD5
MBIP
MBOAT1
MBOAT4
MBP
MBTPS2
MCAM
MCF2
MCF2L2
MCFD2
MCHR2
MCMBP
MDFI
MDH1
MDM1
MDN1
MECOM
MED12
MED14
MEF2B
MEGF6
MEI1
MEI4
MEIKIN
MEIOB
MERTK
MEST
METTL15
METTL26
MEX3A
MFHAS1
MFRP
MFSD10
MFSD13A
MFSD4B
MFSD6
MGA
MGMT
MIA2
MICAL2
MICALL1
MICU3
MIIP
MINPP1
MIOS
MIPOL1
MIS12
MISP
MKI67
MLIP
MLKL
MLN
MLXIPL
MMP28
MMRN1
MMS22L
MND1
MOGAT2
MOV10
MOV10L1
MPEG1
MPG
MPHOSPH10
MPHOSPH9
MPLKIP
MPP4
MPRIP
MPZL1
MRAP2
MRC2
MRPL15
MRPL22
MRPL27
MRPL35
MRPL37
MRPL44
MRPL54
MRPS10
MRPS11
MRPS16
MRPS22
MRPS25
MRPS34
MRS2
MSH2
MSTN
MTA3
MTCL1
MTERF2
MTIF2
MTMR11
MTMR14
MTMR4
MTNR1B
MTR
MTUS2
MUC6
MUTYH
MXD3
MXRA7
MXRA8
MYBBP1A
MYCBPAP
MYEF2
MYH9
MYL4
MYLK2
MYO15A
MYO15B
MYO18A
MYO19
MYO1A
MYO1E
MYO6
MYT1
MZB1
N4BP2L2
NAA16
NAA30
NAB2
NADSYN1
NAF1
NAGLU
NAPEPLD
NARS2
NAT10
NAV1
NAV2
NAV3
NAXE
NBAS
NBR1
NCAN
NCAPD3
NCDN
NCKAP5L
NCKIPSD
NCOR2
NDUFAB1
NDUFAF5
NDUFAF7
NDUFB1
NDUFB10
NDUFB5
NDUFB6
NDUFS7
NDUFS8
NDUFV3
NEB
NECTIN1
NEFH
NEIL1
NEIL3
NEK10
NEK11
NEK3
[truncated: 1,063 more rows]
