# Supplementary material for: Population analysis of the Korean native duck using whole-genome sequencing data
Source: BMC Genomics. 2020 Aug 12;21:554. doi: 10.1186/s12864-020-06933-z (PMC7430827; doi:10.1186/s12864-020-06933-z)
Supplement: Supplementary file 5 — Additional file 5: Table S5. The results of gene set enrichment analysis of 3062 genes containing locus where only KD had non-synonymous SNPs. [file 12864_2020_6933_MOESM5_ESM.xlsx]

## Sheet: Sheet1
Additional file 5: Table S5. The results of gene set enrichment analysis of 3,062 genes containing locus where only KD had non-synonymous SNPs.
Biological Process	term_name	term_id	adjusted_p_value	negative_log10_of_adjusted_p_value	term_size	query_size	intersection_size	effective_domain_size
	multicellular organismal process	GO:0032501	5.24973e-09	8.27986	3194	1378	529	10547
	developmental process	GO:0032502	4.71449e-07	6.32657	2779	1378	460	10547
	system development	GO:0048731	2.74179e-06	5.56197	2191	1378	372	10547
	anatomical structure development	GO:0048856	4.20129e-06	5.37662	2634	1378	434	10547
	cellular component organization or biogenesis	GO:0071840	5.69292e-06	5.24466	3069	1378	494	10547
	multicellular organism development	GO:0007275	7.37489e-06	5.13224	2376	1378	396	10547
	cellular component organization	GO:0016043	8.03722e-05	4.09489	2993	1378	476	10547
	cellular developmental process	GO:0048869	0.000171424	3.76593	1854	1378	313	10547
	cell differentiation	GO:0030154	0.000185106	3.73258	1745	1378	297	10547
	cell cycle	GO:0007049	0.00400627	2.39726	724	1378	137	10547
	negative regulation of cellular process	GO:0048523	0.00468114	2.32965	2200	1378	353	10547
	biological regulation	GO:0065007	0.0182237	1.73936	6221	1378	885	10547
	plasma membrane bounded cell projection organization	GO:0120036	0.0231258	1.6359	670	1378	125	10547
	cell projection organization	GO:0030030	0.0240635	1.61864	677	1378	126	10547
	negative regulation of biological process	GO:0048519	0.0250208	1.6017	2468	1378	385	10547
	nervous system development	GO:0007399	0.0304783	1.51601	1024	1378	178	10547
	cellular response to stress	GO:0033554	0.0360913	1.4426	913	1378	161	10547
	female meiotic nuclear division	GO:0007143	0.0416217	1.38068	15	1378	9	10547
	cellular process	GO:0009987	0.045237	1.34451	8819	1378	1203	10547
Molecular Function	term_name	term_id	adjusted_p_value	negative_log10_of_adjusted_p_value	term_size	query_size	intersection_size	effective_domain_size
	protein binding	GO:0005515	1.05959e-10	9.97486	5355	1406	785	11436
	binding	GO:0005488	2.54597e-09	8.59415	8419	1406	1137	11436
	enzyme binding	GO:0019899	0.000328445	3.48354	1128	1406	191	11436
Cellular Process	term_name	term_id	adjusted_p_value	negative_log10_of_adjusted_p_value	term_size	query_size	intersection_size	effective_domain_size
	cell part	GO:0044464	1.26749e-09	8.89706	7907	1305	1162	9562
	cell	GO:0005623	1.35871e-09	8.86687	7908	1305	1162	9562
	basement membrane	GO:0005604	3.26588e-05	4.486	46	1305	21	9562
	collagen-containing extracellular matrix	GO:0062023	0.000246074	3.60894	107	1305	34	9562
	plasma membrane region	GO:0098590	0.000275779	3.55944	400	1305	89	9562
	cell periphery	GO:0071944	0.00102776	2.98811	1895	1305	320	9562
	plasma membrane	GO:0005886	0.0018395	2.7353	1819	1305	307	9562
	membrane-bounded organelle	GO:0043227	0.00676457	2.16976	5279	1305	788	9562
	intracellular part	GO:0044424	0.00705974	2.15121	6948	1305	1008	9562
	mitochondrial nucleoid	GO:0042645	0.0105286	1.97763	29	1305	13	9562
	nucleoid	GO:0009295	0.0105286	1.97763	29	1305	13	9562
	laminin complex	GO:0043256	0.0114165	1.94247	5	1305	5	9562
	organelle	GO:0043226	0.0131885	1.8798	6161	1305	903	9562
	cell projection part	GO:0044463	0.0170813	1.76748	454	1305	91	9562
	plasma membrane bounded cell projection part	GO:0120038	0.0170813	1.76748	454	1305	91	9562
	extracellular matrix	GO:0031012	0.01875	1.727	160	1305	40	9562
	microtubule organizing center	GO:0005815	0.0274325	1.56173	393	1305	80	9562
	ciliary transition fiber	GO:0097539	0.0339518	1.46914	8	1305	6	9562
	plasma membrane part	GO:0044459	0.0360015	1.44368	1005	1305	176	9562
	cytosol	GO:0005829	0.049605	1.30447	1661	1305	273	9562
