# Supplementary material for: Population analysis of the Korean native duck using whole-genome sequencing data
Source: BMC Genomics. 2020 Aug 12;21:554. doi: 10.1186/s12864-020-06933-z (PMC7430827; doi:10.1186/s12864-020-06933-z)
Supplement: Supplementary file 6 — Additional file 6: Table S6. A list of 103 genes containing only non-synonymous SNPs of KD. [file 12864_2020_6933_MOESM6_ESM.xlsx]

## Sheet: Sheet1
Additional file 6: Table S6. A list of 103 genes containing only non-synonymous SNPs of KD
ADSS
AES
ARFRP1
BCL2L1
C18H9orf16
C7H2orf66
CAMK1
CD36
CHORDC1
CITED2
CKB
EFNA2
EMP2
FAM20C
FAM49B
FCF1
FERD3L
FKBP1A
FMC1
FOXI3
FUT8
FZR1
GALNT1
GJD2
GLS
GRIK2
HELT
HEY2
HOXA4
HRH2
HS6ST3
HSP90AA1
ITPKA
KATNA1
KCNB1
KLHL3
LMAN2
LOC101791516
LOC101795539
LOC101798361
LOC101800055
LOC101801487
LOC110351439
LOC110351448
LOC113839861
LOC113842548
LOC113842702
LOC113843179
LOC113844181
MAP2K1
MEX3A
MPLKIP
NAB2
NDUFB1
NDUFS8
NEUROD1
NFKBIA
NLK
NOTUM
NPM3
NUDT16L1
OLFML3
OTX2
PARN
PDCD6
PLG
PMEPA1
PMM2
PNO1
PPID
PPP1CB
PRADC1
PTPN9
PYCR1
RDH10
RNF182
RPA2
RPL23
RPL34
RPL38
RPS10
RPS26
RPS3
RPSA
RRS1
RXRA
SELENOF
SEPHS1
SF3A1
SLC35C1
SMARCA5
SRD5A2
STK25
THRB
TIMP3
TMEM14A
TMEM244
TTC9
UBE2Z
USH1G
VAV2
VTI1B
WDFY2
